# Supplementary material for: Functional Nanocellulose, Alginate and Chitosan Nanocomposites Designed as Active Film Packaging Materials
Source: Polymers (Basel). 2021 Jul 30;13(15):2523. doi: 10.3390/polym13152523 (PMC8348297; doi:10.3390/polym13152523)
Supplement: Supplementary file 1 [file polymers-13-02523-s001.zip]

Archive with 1 entries (1 files):
- polymers-1279718-supplementary.pdf
